# Supplementary material for: Analysis of the Incidence of Type 2 Diabetes, Requirement of Insulin Treatment, and Diabetes-Related Complications among Patients with Cancer
Source: Cancers (Basel). 2023 Feb 8;15(4):1094. doi: 10.3390/cancers15041094 (PMC9953816; doi:10.3390/cancers15041094)
Supplement: Supplementary file 1 [file cancers-15-01094-s001.zip]

Archive with 1 entries (1 files):
- cancers-2164156-supplementary.pdf
